# Supplementary material for: Decoding pancreatic endocrine cell differentiation and β cell regeneration in zebrafish
Source: Sci Adv. 2023 Aug 18;9(33):eadf5142. doi: 10.1126/sciadv.adf5142 (PMC10438462; doi:10.1126/sciadv.adf5142)
Supplement: Supplementary file 2 — Tables S1 to S35 [file sciadv.adf5142_tables_s1_to_s35.zip]

Archive with 1 entries (1 files):
- sciadv.adf5142_tables_s1_to_s35.xlsx
