# Supplementary material for: Decoding pancreatic endocrine cell differentiation and β cell regeneration in zebrafish
Source: Sci Adv. 2023 Aug 18;9(33):eadf5142. doi: 10.1126/sciadv.adf5142 (PMC10438462; doi:10.1126/sciadv.adf5142)
Supplement: Supplementary file 2 — Tables S1 to S35 [file sciadv.adf5142_tables_s1_to_s35.zip › sciadv.adf5142_tables_s1_to_s35.xlsx]

## Sheet: fig. 3D and E
table S1
CFP	H2BmCherry	Total	Proportion of newly formed
42	120	162	0.740741
31	102	133	0.766917
45	105	150	0.7
37	125	162	0.771605
46	135	181	0.745856

## Sheet: fig. S4, B
table S2
group	number
Baseline	2
Baseline	2
Baseline	2
Baseline	1
Baseline	4
Baseline	1
Baseline	2
Baseline	3
0 dpa	5
0 dpa	4
0 dpa	5
0 dpa	4
0 dpa	4
0 dpa	4
0 dpa	5
0 dpa	5
1 dpa	6
1 dpa	5
1 dpa	3
1 dpa	5
1 dpa	5
1 dpa	4
1 dpa	5
1 dpa	5
2 dpa	2
2 dpa	0
2 dpa	1
2 dpa	1
2 dpa	1
2 dpa	1
2 dpa	1
2 dpa	3

## Sheet: fig.S4, D
table S3
group	number
Baseline	5
Baseline	3
Baseline	4
Baseline	4
Baseline	3
Baseline	5
Baseline	4
Baseline	7
0 dpa	10
0 dpa	9
0 dpa	9
0 dpa	7
0 dpa	11
0 dpa	10
0 dpa	9
0 dpa	8
1 dpa	8
1 dpa	9
1 dpa	11
1 dpa	12
1 dpa	10
1 dpa	9
1 dpa	8
1 dpa	9
2 dpa	5
2 dpa	6
2 dpa	4
2 dpa	7
2 dpa	5
2 dpa	6
2 dpa	4
2 dpa	6

## Sheet: fig. S5,D
table S4
number	group
10	krt4+ traced
10	krt4+ traced
17	krt4+ traced
19	krt4+ traced
12	krt4+ traced
13	krt4+ traced
18	krt4+ traced
16	krt4+ traced
15	krt4+ traced
19	krt4+ traced
16	krt4+ traced
17	krt4+ traced
18	krt4+ traced
12	krt4+ traced
15	krt4+ traced
13	krt4+ traced
12	krt4+ traced
17	krt4+ traced
17	krt4+ traced
16	krt4+ traced
15	krt4+ traced
17	krt4+ traced
20	krt4 negative
24	krt4 negative
12	krt4 negative
13	krt4 negative
23	krt4 negative
18	krt4 negative
18	krt4 negative
18	krt4 negative
15	krt4 negative
17	krt4 negative
14	krt4 negative
20	krt4 negative
19	krt4 negative
15	krt4 negative
18	krt4 negative
14	krt4 negative
19	krt4 negative
20	krt4 negative
21	krt4 negative
19	krt4 negative
18	krt4 negative
19	krt4 negative

## Sheet: fig. S5, E
table S5
number	group
0.33	krt4+ traced
0.29	krt4+ traced
0.59	krt4+ traced
0.59	krt4+ traced
0.34	krt4+ traced
0.42	krt4+ traced
0.5	krt4+ traced
0.47	krt4+ traced
0.5	krt4+ traced
0.53	krt4+ traced
0.53	krt4+ traced
0.46	krt4+ traced
0.49	krt4+ traced
0.44	krt4+ traced
0.45	krt4+ traced
0.48	krt4+ traced
0.39	krt4+ traced
0.46	krt4+ traced
0.45	krt4+ traced
0.46	krt4+ traced
0.45	krt4+ traced
0.47	krt4+ traced
0.67	krt4 negative
0.71	krt4 negative
0.41	krt4 negative
0.41	krt4 negative
0.66	krt4 negative
0.58	krt4 negative
0.5	krt4 negative
0.53	krt4 negative
0.5	krt4 negative
0.47	krt4 negative
0.47	krt4 negative
0.54	krt4 negative
0.51	krt4 negative
0.56	krt4 negative
0.55	krt4 negative
0.52	krt4 negative
0.61	krt4 negative
0.54	krt4 negative
0.55	krt4 negative
0.54	krt4 negative
0.55	krt4 negative
0.53	krt4 negative

## Sheet: fig. S5, B F
table S6
6 dpf, 2 dpa					63 dpf, 2 month post ablation
number	group				number	group
0	Ins+ mono cell				175	Ins+ mono cell
0	Ins+ mono cell				210	Ins+ mono cell
0	Ins+ mono cell				220	Ins+ mono cell
0	Ins+ mono cell				189	Ins+ mono cell
0	Ins+ mono cell				147	Ins+ mono cell
0	Ins+ mono cell				149	Sst1.1 mono cell
0	Ins+ mono cell				180	Sst1.1 mono cell
0	Ins+ mono cell				192	Sst1.1 mono cell
0	Ins+ mono cell				154	Sst1.1 mono cell
0	Ins+ mono cell				129	Sst1.1 mono cell
0	Ins+ mono cell				7	Ins+/Sst1.1 double cell
0	Ins+ mono cell				9	Ins+/Sst1.1 double cell
0	Ins+ mono cell				9	Ins+/Sst1.1 double cell
0	Ins+ mono cell				6	Ins+/Sst1.1 double cell
0	Ins+ mono cell				5	Ins+/Sst1.1 double cell
0	Ins+ mono cell				324	Ins+ or Sst1.1 Single hormonal cell
0	Ins+ mono cell				390	Ins+ or Sst1.1 Single hormonal cell
0	Ins+ mono cell				412	Ins+ or Sst1.1 Single hormonal cell
0	Ins+ mono cell				343	Ins+ or Sst1.1 Single hormonal cell
0	Ins+ mono cell				276	Ins+ or Sst1.1 Single hormonal cell
0	Ins+ mono cell				331	Total (Ins+ or Sst1.1+)
0	Ins+ mono cell				399	Total (Ins+ or Sst1.1+)
0	Sst1.1 mono cell				421	Total (Ins+ or Sst1.1+)
0	Sst1.1 mono cell				349	Total (Ins+ or Sst1.1+)
0	Sst1.1 mono cell				281	Total (Ins+ or Sst1.1+)
0	Sst1.1 mono cell
0	Sst1.1 mono cell
0	Sst1.1 mono cell
0	Sst1.1 mono cell
0	Sst1.1 mono cell
0	Sst1.1 mono cell
0	Sst1.1 mono cell
0	Sst1.1 mono cell
0	Sst1.1 mono cell
0	Sst1.1 mono cell
0	Sst1.1 mono cell
0	Sst1.1 mono cell
0	Sst1.1 mono cell
0	Sst1.1 mono cell
0	Sst1.1 mono cell
0	Sst1.1 mono cell
0	Sst1.1 mono cell
0	Sst1.1 mono cell
0	Sst1.1 mono cell
30	Ins+/Sst1.1 double cell
34	Ins+/Sst1.1 double cell
29	Ins+/Sst1.1 double cell
32	Ins+/Sst1.1 double cell
35	Ins+/Sst1.1 double cell
31	Ins+/Sst1.1 double cell
36	Ins+/Sst1.1 double cell
34	Ins+/Sst1.1 double cell
30	Ins+/Sst1.1 double cell
36	Ins+/Sst1.1 double cell
30	Ins+/Sst1.1 double cell
37	Ins+/Sst1.1 double cell
37	Ins+/Sst1.1 double cell
27	Ins+/Sst1.1 double cell
33	Ins+/Sst1.1 double cell
27	Ins+/Sst1.1 double cell
31	Ins+/Sst1.1 double cell
37	Ins+/Sst1.1 double cell
38	Ins+/Sst1.1 double cell
35	Ins+/Sst1.1 double cell
33	Ins+/Sst1.1 double cell
36	Ins+/Sst1.1 double cell

## Sheet: fig. S7, C
table S7
number	group
0	sst2 traced ins+ cells
0	sst2 traced ins+ cells
1	sst2 traced ins+ cells
0	sst2 traced ins+ cells
0	sst2 traced ins+ cells
0	sst2 traced ins+ cells
1	sst2 traced ins+ cells
1	sst2 traced ins+ cells
0	sst2 traced ins+ cells
0	sst2 traced ins+ cells
18	ins+ cells
15	ins+ cells
21	ins+ cells
14	ins+ cells
19	ins+ cells
16	ins+ cells
19	ins+ cells
22	ins+ cells
13	ins+ cells
16	ins+ cells

## Sheet: fig. S7, F
table S8
number	group
1	arx traced ins+ cells
2	arx traced ins+ cells
1	arx traced ins+ cells
0	arx traced ins+ cells
3	arx traced ins+ cells
0	arx traced ins+ cells
2	arx traced ins+ cells
1	arx traced ins+ cells
3	arx traced ins+ cells
5	arx traced ins+ cells
0	arx traced ins+ cells
1	arx traced ins+ cells
2	arx traced ins+ cells
3	arx traced ins+ cells
1	arx traced ins+ cells
12	ins+ cells
24	ins+ cells
18	ins+ cells
17	ins+ cells
22	ins+ cells
20	ins+ cells
19	ins+ cells
15	ins+ cells
16	ins+ cells
22	ins+ cells
18	ins+ cells
15	ins+ cells
21	ins+ cells
24	ins+ cells
18	ins+ cells

## Sheet: fig. S7, I
table S9
number	group
0	gip traced ins+ cells
0	gip traced ins+ cells
0	gip traced ins+ cells
0	gip traced ins+ cells
0	gip traced ins+ cells
0	gip traced ins+ cells
1	gip traced ins+ cells
0	gip traced ins+ cells
0	gip traced ins+ cells
0	gip traced ins+ cells
15	ins+ cells
22	ins+ cells
15	ins+ cells
17	ins+ cells
21	ins+ cells
19	ins+ cells
14	ins+ cells
15	ins+ cells
19	ins+ cells
20	ins+ cells

## Sheet: fig. S7, J
table S10
group	proportion
without ablation	1.53846
without ablation	0
without ablation	0
without ablation	0
without ablation	0
without ablation	1.23457
with beta-cell ablation	0
with beta-cell ablation	0
with beta-cell ablation	4.7619
with beta-cell ablation	0
with beta-cell ablation	0
with beta-cell ablation	0
with beta-cell ablation	5.26316
with beta-cell ablation	4.54545
with beta-cell ablation	0
with beta-cell ablation	0

[truncated: 25 more sheets: fig. S7, K, fig. S7, L, fig. S8, C, Fig. 5A1, Fig. 5A2, Fig. 5A3, Fig. 5B1, Fig. 5B2, marker_genes_40000cells_21 clus, marker_genes_10000cells_12 clus, marker_genes_10000cells_19 clus, marker_genes_1472cells_7 clus, marker_genes_396cells_3 clus, marker_genes_396cells_8 clus, slingshot_pseudotime_DNA_bindin, slingshot_pseudotime_HVG, LateTrans1_vs_EarlyTrans3, LateTrans1_vs_EarlyTrans2, LateTrans1_vs_LateTrans2, EarlyTrans3_vs_EarlyTrans1 …]
