# Supplementary material for: Decoding pancreatic endocrine cell differentiation and β cell regeneration in zebrafish
Source: Sci Adv. 2023 Aug 18;9(33):eadf5142. doi: 10.1126/sciadv.adf5142 (PMC10438462; doi:10.1126/sciadv.adf5142)
Supplement: Supplementary file 3 — Movies S1 to S3 [file sciadv.adf5142_movies_s1_to_s3.zip]

Archive with 3 entries (3 files):
- adf5142_Movie_S1.avi
- adf5142_Movie_S2.avi
- adf5142_Movie_S3.avi
